# Supplementary material for: New Quinone Antibiotics against Methicillin-Resistant S. aureus
Source: Antibiotics (Basel). 2021 May 21;10(6):614. doi: 10.3390/antibiotics10060614 (PMC8224091; doi:10.3390/antibiotics10060614)
Supplement: Supplementary file 1 [file antibiotics-10-00614-s001.zip]

Archive with 1 entries (1 files):
- antibiotics-1163484-supplementary.pdf
